# Supplementary material for: The Impact of Excessive Gestational Weight Gain on Adverse Perinatal Outcomes: A Systematic Review
Source: J Clin Med. 2025 Feb 12;14(4):1197. doi: 10.3390/jcm14041197 (PMC11856671; doi:10.3390/jcm14041197)
Supplement: Supplementary file 1 [file jcm-14-01197-s001.zip]

Archive with 1 entries (1 files):
- jcm-3394623-supplementary.pdf
